# Supplementary material for: Optimization of Prediction Model for Glass Transition Temperature of Thermoplastic Toughened Bismaleimide Resin
Source: Polymers (Basel). 2026 Apr 28;18(9):1069. doi: 10.3390/polym18091069 (PMC13165353; doi:10.3390/polym18091069)
Supplement: Supplementary file 1 [file polymers-18-01069-s001.zip]

Archive with 1 entries (1 files):
- polymers-4254409-supplementary.pdf
